# Supplementary material for: Lepidium peruvianum as a Source of Compounds with Anticancer and Cosmetic Applications
Source: Int J Mol Sci. 2024 Oct 8;25(19):10816. doi: 10.3390/ijms251910816 (PMC11476809; doi:10.3390/ijms251910816)
Supplement: Supplementary file 1 [file ijms-25-10816-s001.zip]

Archive with 1 entries (1 files):
- ijms-3220011-supplementary.pdf
